# Supplementary material for: Allelic variation at the rpv1 locus controls partial resistance to Plum pox virus infection in Arabidopsis thaliana
Source: BMC Plant Biol. 2015 Jun 25;15:159. doi: 10.1186/s12870-015-0559-5 (PMC4479089; doi:10.1186/s12870-015-0559-5)
Supplement: Additional file 2: Table S2. — Most informative SNPs in the 500 top markers when testing genome wide association with restricted PPV systemic infection in Arabidopsis accessions. (A) Results of the mean binary data, after Fisher analysis. (B) Results of the quantitative data after Wilcoxon rank sum test. (C) Results of the quantitative data after PLINK method. (D) Results of the quantitative data after EMMA method. *: SNPs belonging to the rpv1 interval (see Table 1). φ: SNPs belonging to the sha3 interval [55]. [file 12870_2015_559_MOESM2_ESM.xlsx]

## Sheet: Most Informative SNPs
Table S2: Most informative SNPs in the 500 top markers when testing genome wide association with restricted PPV systemic infection in Arabidopsis accessions
(A)					(B)					(C)					(D)
SNP Rank	LG	Position	-Log10		SNP Rank	LG	Position	-Log10		SNP Rank	LG	Position	-Log10		SNP Rank	LG	Position	-Log10
4	1	22961917	3.72		13*	1	21067549	4.16		1*	1	21067549	6.60		1*	1	21067549	6.60
10	1	19562908	3.42		14	1	21365254	4.13		20	1	23315245	4.41		20	1	23315245	4.41
101*	1	21089285	2.62		27	1	23315245	3.93		38	1	21365254	4.01		38	1	21365254	4.01
149ᵠ	3	21656578	2.48		31	1	22332589	3.90		46*	1	21210902	3.90		46*	1	21210902	3.90
200	1	22957819	2.39		50	1	22358059	3.71		47*	1	21216992	3.90		47*	1	21216992	3.90
201	1	22961382	2.39		53	1	19550352	3.70		54*	1	21187854	3.81		57*	1	21187854	3.81
202	1	22961993	2.39		67	1	23270844	3.64		72	1	21856804	3.65		73	1	21856804	3.65
211	1	19752811	2.37		98ᵠ	3	21603348	3.45		99	1	22282317	3.44		101	1	22282317	3.44
212*	1	21041405	2.37		102	1	19581065	3.43		142	1	21270725	3.27		143	1	21270725	3.27
256	1	22956650	2.30		157	1	22190292	3.24		144*	1	21217366	3.26		145*	1	21217366	3.26
276	1	20000232	2.28		171	1	21271426	3.21		145	1	22232488	3.26		146	1	22232488	3.26
316	1	21362706	2.22		173*	1	21217366	3.19		159	1	21240024	3.22		162	1	21240024	3.22
317	1	22960369	2.22		180	1	22815589	3.18		164	1	21693546	3.20		167	1	21693546	3.20
383	1	22442780	2.15		183	1	23349817	3.17		195	1	23270844	3.15		200	1	23270844	3.15
409	1	22953730	2.14		185	1	20081964	3.17		203	1	22275176	3.14		206	1	22275176	3.14
472	1	22961584	2.07		187*	1	21187854	3.15		207	1	22358059	3.13		210	1	22358059	3.13
					191	1	21270725	3.14		211*	1	21212550	3.12		213*	1	21212550	3.12
					203	1	22887337	3.12		223	1	22281064	3.08		226	1	22281064	3.08
					204	1	22232488	3.12		239	1	23206403	3.04		243	1	23206403	3.04
					206ᵠ	3	21613164	3.12		273	1	21237481	2.97		282	1	21237481	2.97
					209	1	22190760	3.11		288	1	21381938	2.94		296	1	21381938	2.94
					223	1	21515265	3.09		306	1	22190292	2.91		317	1	22190292	2.91
					240	1	22684097	3.06		308	1	21271547	2.91		319	1	21271547	2.91
					282	1	22282317	3.00		326*	1	21212104	2.88		338*	1	21212104	2.88
					294	1	22333862	2.97		337	1	20142834	2.87		351	1	20142834	2.87
					297	1	22367088	2.96		360	1	21271426	2.84		373	1	21271426	2.84
					319	1	22407867	2.94		369*	1	21179770	2.83		380*	1	21179770	2.83
					339ᵠ	3	21614908	2.91		393	1	23265950	2.80		401	1	23265950	2.80
					360	1	22887582	2.88		399ᵠ	3	21614908	2.79		408ᵠ	3	21614908	2.79
					382	1	22690254	2.85		406	1	22190760	2.79		415	1	22190760	2.79
					383	1	22784896	2.85		409	1	22745513	2.78		418	1	22745513	2.78
					388	1	22284957	2.85		422	1	21856527	2.76		434	1	21856527	2.76
					391	1	22886072	2.85
					397	1	21669791	2.84
					415	1	20081480	2.82
					423	1	22869618	2.81
					426	1	23224556	2.81
					442*	1	21212550	2.79
					446	1	19587888	2.79
					452	1	23014444	2.78
					457	1	23206403	2.77
					462	1	23206520	2.77
					472	1	23265950	2.76
					485	1	22690950	2.74
					496	1	22332460	2.73
					499	1	23269125	2.73
*: SNPs belonging to the rpv1 interval (see Table 1). ᵠ: SNPs belonging to the sha3 interval (Pagny et al. 2012).
